# Supplementary material for: Assessing Bias and Reproducibility of Viral Metagenomics Methods for the Combined Detection of Faecal RNA and DNA Viruses
Source: Viruses. 2025 Jan 23;17(2):155. doi: 10.3390/v17020155 (PMC11860243; doi:10.3390/v17020155)
Supplement: Supplementary file 1 [file viruses-17-00155-s001.zip]

Archive with 1 entries (1 files):
- viruses-3363932-supplementary.pdf
